# Supplementary material for: Analysis of Biologics Molecular Descriptors towards Predictive Modelling for Protein Drug Development Using Time-Gated Raman Spectroscopy
Source: Pharmaceutics. 2022 Aug 5;14(8):1639. doi: 10.3390/pharmaceutics14081639 (PMC9413954; doi:10.3390/pharmaceutics14081639)
Supplement: Supplementary file 1 [file pharmaceutics-14-01639-s001.zip]

Archive with 1 entries (1 files):
- pharmaceutics-1624751-supplementary.pdf
